# Supplementary material for: Organic Juice Processing Quality from the Processors’ Perspective: A Qualitative Study
Source: Foods. 2023 Jan 13;12(2):377. doi: 10.3390/foods12020377 (PMC9857823; doi:10.3390/foods12020377)
Supplement: Supplementary file 1 [file foods-12-00377-s001.zip]

Archive with 1 entries (1 files):
- foods-2118107-supplementary.pdf
